# Supplementary material for: The Phosphoglycerate Kinase (PGK) Gene Family of Maize (Zea mays var. B73)
Source: Plants (Basel). 2020 Nov 24;9(12):1639. doi: 10.3390/plants9121639 (PMC7761438; doi:10.3390/plants9121639)
Supplement: Supplementary file 1 [file plants-09-01639-s001.zip]

Archive with 11 entries (11 files):
- Supplementary Materials/Figure S1.pdf
- Supplementary Materials/Figure S2.doc
- Supplementary Materials/Figure S3.doc
- Supplementary Materials/Figure S4.doc
- Supplementary Materials/Figure S5.doc
- Supplementary Materials/Figure S6.pdf
- Supplementary Materials/Figure S7.pdf
- Supplementary Materials/Figure S8.doc
- Supplementary Materials/Table S1.xls
- Supplementary Materials/Table S2.doc
- Supplementary Materials/Table S3.doc
