# Supplementary material for: The Phosphoglycerate Kinase (PGK) Gene Family of Maize (Zea mays var. B73)
Source: Plants (Basel). 2020 Nov 24;9(12):1639. doi: 10.3390/plants9121639 (PMC7761438; doi:10.3390/plants9121639)
Supplement: Supplementary file 1 [file plants-09-01639-s001.zip › Supplementary Materials/Table S1.xls]

## Sheet: Sheet1
Table S1 Names of all species, code and length protein used in the alignment sequences (Figure S1) and phylogenetic analysis (Figure 6)
Code tree	Organism	Accession	Number of amino acids	Taxon	Lineage
HALVA	Haloarcula vallismortis	AAB03731.1	401	Archaea	Archaea; Euryarchaeota; Halobacteria; Halobacteriales; Halobacteriaceae; Haloarcula
METBR	Methanobacterium bryantii	AAA72937.1	409	Archaea	Archaea; Euryarchaeota; Methanobacteria; Methanobacteriales; Methanobacteriaceae; Methanobacterium
METFE	Methanothermus fervidus	ADP76959.1	410	Archaea	Archaea; Euryarchaeota; Methanobacteria; Methanobacteriales; Methanothermaceae; Methanothermus
SYNSP	Synechococcus sp	ZP_08956584.1	402	Bacteria	Bacteria; Cyanobacteria; Chroococcales; Synechococcus
THEAQ	Thermus aquaticus	TVTWG	390	Bacteria	Bacteria; Deinococcus-Thermus; Deinococci; Thermales; Thermaceae; Thermus
XANFL	Xanthobacter flavus	AAA62185.1	397	Bacteria	Bacteria; Proteobacteria; Alphaproteobacteria; Rhizobiales; Xanthobacteraceae; Xanthobacter
ZYMMO	Zymomonas mobilis	AAA27699.1	397	Bacteria	Bacteria; Proteobacteria; Alphaproteobacteria; Sphingomonadales; Sphingomonadaceae; Zymomonas
THEMA	Thermotoga maritima	157834149	398	Bacteria	Bacteria; Thermotogae; Thermotogae (class); Thermotogales; Thermotogaceae; Thermotoga
CORGL	Corynebacterium glutamicum	ABB53268.1	405	Bacteria	Bacteria[3008]; Actinobacteria[383]; Actinobacteridae[336]; Actinomycetales[319]; Corynebacterineae[94]; Corynebacteriaceae[28]; Corynebacterium[28]; Corynebacterium glutamicum[1]
MYCLE	Mycobacterium leprae	CAC30079.1	416	Bacteria	Bacteria[3008]; Actinobacteria[383]; Actinobacteridae[336]; Actinomycetales[319]; Corynebacterineae[94]; Mycobacteriaceae[33]; Mycobacterium[32]; Mycobacterium leprae[1]
BACME	Bacillus megaterium	AAA73203.1	394	Bacteria	Bacteria[3008]; Firmicutes[686]; Bacillales[153]; Bacillaceae[70]; Bacillus[46]; Bacillus megaterium[1]
BACST	Bacillus Stearothermophilus	157833493	394	Bacteria	Bacteria[3008]; Firmicutes[686]; Bacillales[153]; Bacillaceae[70]; Geobacillus[14]; Geobacillus stearothermophilus[1]
ESCCO	Escherichia coli	AAC75963.1	387	Bacteria	Bacteria[3008]; Proteobacteria[1254]; Gammaproteobacteria[564]; Enterobacteriales[147]; Enterobacteriaceae[147]; Escherichia[16]; Escherichia coli[2]
HAEIN	Haemophilus influenzae	NP_438683.1	386	Bacteria	Bacteria[3008]; Proteobacteria[1254]; Gammaproteobacteria[564]; Pasteurellales[26]; Pasteurellaceae[26]; Haemophilus[10]; Haemophilus influenzae[1]
PLAFA	Plasmodium falciparum	XP_001352096.1	416	Protozoa	Eukaryota; Alveolata; Apicomplexa; Aconoidasida; Haemosporida; Plasmodium; Plasmodium (Laverania)
TETTH	Tetrahymena thermophila	P50313	420	Algae	Eukaryota; Alveolata; Ciliophora; Intramacronucleata; Oligohymenophorea; Hymenostomatida; Tetrahymenina; Tetrahymenidae; Tetrahymena
CRIFA Cyt	Crithidia fasciculata	CAA30342.1	455	Protozoa	Eukaryota; Euglenozoa; Kinetoplastida; Trypanosomatidae; Crithidia
CRIFA Gly	Crithidia fasciculata	CAA35114.1	505	Protozoa	Eukaryota; Euglenozoa; Kinetoplastida; Trypanosomatidae; Crithidia
TRYBR Cyt1	Trypanosoma brucei	AAA32120.1	420	Protozoa	Eukaryota; Euglenozoa; Kinetoplastida; Trypanosomatidae; Trypanosoma; Nannomonas
TRYBR Cyt2	Trypanosoma brucei	CAJ15976.1	440	Protozoa	Eukaryota; Euglenozoa; Kinetoplastida; Trypanosomatidae; Trypanosoma; Nannomonas
TRYBR Gly	Trypanosoma brucei	XP_001218775.1	509	Protozoa	Eukaryota; Euglenozoa; Kinetoplastida; Trypanosomatidae; Trypanosoma; Nannomonas
TRYCO Cyt	Trypanosoma congolense	AAC37225.1	420	Protozoa	Eukaryota; Euglenozoa; Kinetoplastida; Trypanosomatidae; Trypanosoma; Trypanozoon
TRYCO Gly	Trypanosoma congolense	AAC37221.1	509	Protozoa	Eukaryota; Euglenozoa; Kinetoplastida; Trypanosomatidae; Trypanosoma; Trypanozoon
CANMA	Candida maltosa	BAA02040.1	417	Fungi	Eukaryota; Fungi; Dikarya; Ascomycota; Saccharomycotina; Saccharomycetes; Saccharomycetales; mitosporic Saccharomycetales; Candida.
ASPNI	Aspergillus nidulans	P11977.2	421	Fungi	Eukaryota[1290]; Fungi[272]; Dikarya[242]; Ascomycota[192]; Pezizomycotina[130]; Eurotiomycetes[33]; Eurotiomycetidae[32]; Eurotiales[18]; Trichocomaceae[18]; Emericella[1]; Emericella nidulans[1]
PENCI	Penicillium citrinum	AAB25344.1	417	Fungi	Eukaryota; Opisthokonta; Fungi; Dikarya; Ascomycota; saccharomyceta; Pezizomycotina; leotiomyceta; Eurotiomycetes; Eurotiomycetidae; Eurotiales; Trichocomaceae; mitosporic Trichocomaceae; Penicillium
TRIRE	Trichoderma reesei	EGR52618.1	417	Fungi	Eukaryota; Opisthokonta; Fungi; Dikarya; Ascomycota; saccharomyceta; Pezizomycotina; leotiomyceta; sordariomyceta; Sordariomycetes; Hypocreomycetidae; Hypocreales; Hypocreaceae; Hypocrea
TRIVI	Trichoderma viride	CAA38181.1	423	Fungi	Eukaryota; Opisthokonta; Fungi; Dikarya; Ascomycota; saccharomyceta; Pezizomycotina; leotiomyceta; sordariomyceta; Sordariomycetes; Hypocreomycetidae; Hypocreales; Hypocreaceae; Hypocrea
NEUCR	Neurospora crassa	CAA39865.1	418	Fungi	Eukaryota; Opisthokonta; Fungi; Dikarya; Ascomycota; saccharomyceta; Pezizomycotina; leotiomyceta; sordariomyceta; Sordariomycetes; Sordariomycetidae; Sordariales; Sordariaceae; Neurospora
YARLI	Yarrowia lipolytica	P29407.1	417	Fungi	Eukaryota; Opisthokonta; Fungi; Dikarya; Ascomycota; saccharomyceta; Saccharomycotina; Saccharomycetes; Saccharomycetales; Dipodascaceae; Yarrowia
KLULA	Kluveromyces lactis	P14828.2	421	Fungi	Eukaryota; Opisthokonta; Fungi; Dikarya; Ascomycota; saccharomyceta; Saccharomycotina; Saccharomycetes; Saccharomycetales; Saccharomycetaceae; Kluyveromyces
SACCE	Saccaromyces cerevisiae	CAA42329.2	416	Fungi	Eukaryota; Opisthokonta; Fungi; Dikarya; Ascomycota; saccharomyceta; Saccharomycotina; Saccharomycetes; Saccharomycetales; Saccharomycetaceae; Saccharomyces
RHINI PGK1	Rhizopus niveus	P29405.1	417	Fungi	Eukaryota; Opisthokonta; Fungi; Fungi incertae sedis; Early diverging fungal lineages; Mucoromycotina; Mucorales; Mucoraceae; Rhizopus
RHINI PGK2	Rhizopus niveus	P29406.1	417	Fungi	Eukaryota; Opisthokonta; Fungi; Fungi incertae sedis; Early diverging fungal lineages; Mucoromycotina; Mucorales; Mucoraceae; Rhizopus
SCHMA	Schistosoma mansoni	AAA93516.1	416	Animal	Eukaryota; Opisthokonta; Metazoa; Eumetazoa; Bilateria; Acoelomata; Platyhelminthes; Trematoda; Digenea; Strigeidida; Schistosomatoidea; Schistosomatidae; Schistosoma
HOMSA PGK1	Homo sapiens	AAA60079.1	417	Animal	Eukaryota; Opisthokonta; Metazoa; Eumetazoa; Bilateria; Coelomata; Deuterostomia; Chordata; Craniata; Vertebrata; Gnathostomata; Teleostomi; Euteleostomi; Sarcopterygii; Tetrapoda; Amniota; Mammalia; Theria; Eutheria; Euarchontoglires; Primates; Haplorrhini; Simiiformes; Catarrhini; Hominoidea; Hominidae; Homininae; Homo
HOMSA PGK2	Homo sapiens	NP_620061.2	417	Animal	Eukaryota; Opisthokonta; Metazoa; Eumetazoa; Bilateria; Coelomata; Deuterostomia; Chordata; Craniata; Vertebrata; Gnathostomata; Teleostomi; Euteleostomi; Sarcopterygii; Tetrapoda; Amniota; Mammalia; Theria; Eutheria; Euarchontoglires; Primates; Haplorrhini; Simiiformes; Catarrhini; Hominoidea; Hominidae; Homininae; Homo
VOLCA Chl	Volvox carteri	Q9SBN4	462	Algae	Eukaryota; Viridiplantae; Chlorophyta; Chlorophyceae; Chlamydomonadales; Volvocaceae; Volvox
VOLCA Cyt	Volvox carteri	D8U3T9	440	Algae	Eukaryota; Viridiplantae; Chlorophyta; Chlorophyceae; Chlamydomonadales; Volvocaceae; Volvox
MICSP Chl	Micromonas sp	C1E0Y4	437	Algae	Eukaryota; Viridiplantae; Chlorophyta; Mamiellophyceae; Mamiellales
MICSP Cyt	Micromonas sp	C1E4R5	475	Algae	Eukaryota; Viridiplantae; Chlorophyta; Mamiellophyceae; Mamiellales
CHABR Chl	Chara braunii	GBG71181.1	520	Algae	Eukaryota; Viridiplantae; Streptophyta; Streptophytina; Charophyceae; Charales; Characeae; Chara
ARATH Chl1	Arabidopsis thaliana	P50318	478	Plants	Eukaryota; Viridiplantae; Streptophyta; Embryophyta; Tracheophyta;Spermatophyta; Magnoliophyta; eudicotyledons; core eudicotyledons; rosids; malvids; Brassicales; Brassicaceae; Camelineae; Arabidopsis
ARATH Chl2	Arabidopsis thaliana	Q9LD57	480	Plants	Eukaryota; Viridiplantae; Streptophyta; Embryophyta; Tracheophyta;Spermatophyta; Magnoliophyta; eudicotyledons; core eudicotyledons; rosids; malvids; Brassicales; Brassicaceae; Camelineae; Arabidopsis
ARATH Cyt	Arabidopsis thaliana	Q9SAJ4	401	Plants	Eukaryota; Viridiplantae; Streptophyta; Embryophyta; Tracheophyta;Spermatophyta; Magnoliophyta; eudicotyledons; core eudicotyledons; rosids; malvids; Brassicales; Brassicaceae; Camelineae; Arabidopsis
PICSI Chl	Picea sitchensis	B8LKQ1	472	Plants	Eukaryota; Viridiplantae; Streptophyta; Streptophytina; Embryophyta; Tracheophyta; Euphyllophyta; Spermatophyta; Coniferophyta; Coniferopsida; Coniferales; Pinaceae; Picea
PICSI Cyt	Picea sitchensis	A9NW50	462	Plants	Eukaryota; Viridiplantae; Streptophyta; Streptophytina; Embryophyta; Tracheophyta; Euphyllophyta; Spermatophyta; Coniferophyta; Coniferopsida; Coniferales; Pinaceae; Picea
NICBE Chl	Nicotiana benthamiana	ADR71054.1	481	Plants	Eukaryota; Viridiplantae; Streptophyta; Streptophytina; Embryophyta; Tracheophyta; Euphyllophyta; Spermatophyta; Magnoliophyta; eudicotyledons; core eudicotyledons; asterids; lamiids; Solanales; Solanaceae; Nicotianoideae; Nicotianeae; Nicotiana
SOLTU Chl	Solanum tuberosum	ABB72817.1	482	Plants	Eukaryota; Viridiplantae; Streptophyta; Streptophytina; Embryophyta; Tracheophyta; Euphyllophyta; Spermatophyta; Magnoliophyta; eudicotyledons; core eudicotyledons; asterids; lamiids; Solanales; Solanaceae; Solanoideae; Solaneae; Solanum
SOLTU Cyt	Solanum tuberosum	ABB86242.1	402	Plants	Eukaryota; Viridiplantae; Streptophyta; Streptophytina; Embryophyta; Tracheophyta; Euphyllophyta; Spermatophyta; Magnoliophyta; eudicotyledons; core eudicotyledons; asterids; lamiids; Solanales; Solanaceae; Solanoideae; Solaneae; Solanum
SPIOL Chl	Spinacia oleracea	CAA48479.1	433	Plants	Eukaryota; Viridiplantae; Streptophyta; Streptophytina; Embryophyta; Tracheophyta; Euphyllophyta; Spermatophyta; Magnoliophyta; eudicotyledons; core eudicotyledons; Caryophyllales; Amaranthaceae; Spinacia
PISSA Cyt	Pisum sativum	AAF85975.1	401	Plants	Eukaryota; Viridiplantae; Streptophyta; Streptophytina; Embryophyta; Tracheophyta; Euphyllophyta; Spermatophyta; Magnoliophyta; eudicotyledons; core eudicotyledons; rosids; fabids; Fabales; Fabaceae; Papilionoideae; Fabeae; Pisum
RICCO Chl	Ricinus communis	B9RHY4	479	Plants	Eukaryota; Viridiplantae; Streptophyta; Streptophytina; Embryophyta; Tracheophyta; Euphyllophyta; Spermatophyta; Magnoliophyta; eudicotyledons; core eudicotyledons; rosids; fabids; Malpighiales; Euphorbiaceae; Acalyphoideae; Acalypheae; Ricinus
RICCO Cyt	Ricinus communis	B9RHY3	401	Plants	Eukaryota; Viridiplantae; Streptophyta; Streptophytina; Embryophyta; Tracheophyta; Euphyllophyta; Spermatophyta; Magnoliophyta; eudicotyledons; core eudicotyledons; rosids; fabids; Malpighiales; Euphorbiaceae; Acalyphoideae; Acalypheae; Ricinus
RICCO Nuc	Ricinus communis	XP_002519506.1	678	Plants	Eukaryota; Viridiplantae; Streptophyta; Streptophytina; Embryophyta; Tracheophyta; Euphyllophyta; Spermatophyta; Magnoliophyta; eudicotyledons; core eudicotyledons; rosids; fabids; Malpighiales; Euphorbiaceae; Acalyphoideae; Acalypheae; Ricinus
POPNI Chl	Populus nigra	BAA33803.1	481	Plants	Eukaryota; Viridiplantae; Streptophyta; Streptophytina; Embryophyta; Tracheophyta; Euphyllophyta; Spermatophyta; Magnoliophyta; eudicotyledons; core eudicotyledons; rosids; fabids; Malpighiales; Salicaceae; Saliceae; Populus
POPNI Cyt	Populus nigra	BAA33802.1	401	Plants	Eukaryota; Viridiplantae; Streptophyta; Streptophytina; Embryophyta; Tracheophyta; Euphyllophyta; Spermatophyta; Magnoliophyta; eudicotyledons; core eudicotyledons; rosids; fabids; Malpighiales; Salicaceae; Saliceae; Populus
POPTR Chl1	Populus trichocarpa	XP_024466921	481	Plants	Eukaryota; Viridiplantae; Streptophyta; Streptophytina; Embryophyta; Tracheophyta; Euphyllophyta; Spermatophyta; Magnoliophyta; eudicotyledons; core eudicotyledons; rosids; fabids; Malpighiales; Salicaceae; Saliceae; Populus
POPTR Chl2	Populus trichocarpa	XP_002312238	481	Plants	Eukaryota; Viridiplantae; Streptophyta; Streptophytina; Embryophyta; Tracheophyta; Euphyllophyta; Spermatophyta; Magnoliophyta; eudicotyledons; core eudicotyledons; rosids; fabids; Malpighiales; Salicaceae; Saliceae; Populus
POPTR Cyt1	Populus trichocarpa	XP_002312237.2	401	Plants	Eukaryota; Viridiplantae; Streptophyta; Streptophytina; Embryophyta; Tracheophyta; Euphyllophyta; Spermatophyta; Magnoliophyta; eudicotyledons; core eudicotyledons; rosids; fabids; Malpighiales; Salicaceae; Saliceae; Populus
POPTR Cyt1	Populus trichocarpa	XP_024466750.1	401	Plants	Eukaryota; Viridiplantae; Streptophyta; Streptophytina; Embryophyta; Tracheophyta; Euphyllophyta; Spermatophyta; Magnoliophyta; eudicotyledons; core eudicotyledons; rosids; fabids; Malpighiales; Salicaceae; Saliceae; Populus
POPTR Nuc	Populus trichocarpa	B9IFP7	606	Plants	Eukaryota; Viridiplantae; Streptophyta; Streptophytina; Embryophyta; Tracheophyta; Euphyllophyta; Spermatophyta; Magnoliophyta; eudicotyledons; core eudicotyledons; rosids; fabids; Malpighiales; Salicaceae; Saliceae; Populus
GOSHI Cyt	Gossypium hirsutum	ACJ11718.1	401	Plants	Eukaryota; Viridiplantae; Streptophyta; Streptophytina; Embryophyta; Tracheophyta; Euphyllophyta; Spermatophyta; Magnoliophyta; eudicotyledons; core eudicotyledons; rosids; malvids; Malvales; Malvaceae; Malvoideae; Gossypium
VITI Nuc	Vitis vinifera	CBI32769.3	581	Plants	Eukaryota; Viridiplantae; Streptophyta; Streptophytina; Embryophyta; Tracheophyta; Euphyllophyta; Spermatophyta; Magnoliophyta; eudicotyledons; core eudicotyledons; rosids; rosids incertae sedis; Vitales; Vitaceae; Vitis
VITVI Chl1	Vitis vinifera	XP_003634814.1	392	Plants	Eukaryota; Viridiplantae; Streptophyta; Streptophytina; Embryophyta; Tracheophyta; Euphyllophyta; Spermatophyta; Magnoliophyta; eudicotyledons; core eudicotyledons; rosids; rosids incertae sedis; Vitales; Vitaceae; Vitis
VITVI Chl2	Vitis vinifera	XP_002263796.1	478	Plants	Eukaryota; Viridiplantae; Streptophyta; Streptophytina; Embryophyta; Tracheophyta; Euphyllophyta; Spermatophyta; Magnoliophyta; eudicotyledons; core eudicotyledons; rosids; rosids incertae sedis; Vitales; Vitaceae; Vitis
VITVI Cyt	Vitis vinifera	XP_002263950.1	401	Plants	Eukaryota; Viridiplantae; Streptophyta; Streptophytina; Embryophyta; Tracheophyta; Euphyllophyta; Spermatophyta; Magnoliophyta; eudicotyledons; core eudicotyledons; rosids; rosids incertae sedis; Vitales; Vitaceae; Vitis
ORYSA IG Chl	Oryza sativa Indica Group	EEC71648.1	449	Plants	Eukaryota; Viridiplantae; Streptophyta; Streptophytina; Embryophyta; Tracheophyta; Euphyllophyta; Spermatophyta; Magnoliophyta; Liliopsida; commelinids; Poales; Poaceae; BEP clade; Ehrhartoideae; Oryzeae; Oryza; Oryza sativa
ORYSA IG Cyt	Oryza sativa Indica Group	ABI74568.1	402	Plants	Eukaryota; Viridiplantae; Streptophyta; Streptophytina; Embryophyta; Tracheophyta; Euphyllophyta; Spermatophyta; Magnoliophyta; Liliopsida; commelinids; Poales; Poaceae; BEP clade; Ehrhartoideae; Oryzeae; Oryza; Oryza sativa
ORYSA IG Nuc	Oryza sativa Indica Group	EEC67040.1	710	Plants	Eukaryota; Viridiplantae; Streptophyta; Streptophytina; Embryophyta; Tracheophyta; Euphyllophyta; Spermatophyta; Magnoliophyta; Liliopsida; commelinids; Poales; Poaceae; BEP clade; Ehrhartoideae; Oryzeae; Oryza; Oryza sativa
TRIAE Chl	Triticum aestivum	P12782	480	Plants	Eukaryota; Viridiplantae; Streptophyta; Streptophytina; Embryophyta; Tracheophyta; Euphyllophyta; Spermatophyta; Magnoliophyta; Liliopsida; commelinids; Poales; Poaceae; BEP clade; Pooideae; Triticeae; Triticum
TRIAE Cyt	Triticum aestivum	P12783	401	Plants	Eukaryota; Viridiplantae; Streptophyta; Streptophytina; Embryophyta; Tracheophyta; Euphyllophyta; Spermatophyta; Magnoliophyta; Liliopsida; commelinids; Poales; Poaceae; BEP clade; Pooideae; Triticeae; Triticum
SORBI Cyt1	Sorghum bicolor	XP_021316195	402	Plants	Eukaryota; Viridiplantae; Streptophyta; Streptophytina; Embryophyta; Tracheophyta; Euphyllophyta; Spermatophyta; Magnoliophyta; Liliopsida; commelinids; Poales; Poaceae; BEP clade; Pooideae; Triticeae; Triticum
SORBI Cyt2	Sorghum bicolor	XP_021305648	401	Plants	Eukaryota; Viridiplantae; Streptophyta; Streptophytina; Embryophyta; Tracheophyta; Euphyllophyta; Spermatophyta; Magnoliophyta; Liliopsida; commelinids; Poales; Poaceae; BEP clade; Pooideae; Triticeae; Triticum
SORBI Nuc	Sorghum bicolor	XP_002464567.1	649	Plants	Eukaryota; Viridiplantae; Streptophyta; Streptophytina; Embryophyta; Tracheophyta; Euphyllophyta; Spermatophyta; Magnoliophyta; Liliopsida; commelinids; Poales; Poaceae; PACMAD clade; Panicoideae; Andropogoneae; Sorghum
SORBI Chl	Sorghum bicolor	C5Z0B5	483	Plants	Eukaryota; Viridiplantae; Streptophyta; Streptophytina; Embryophyta; Tracheophyta; Euphyllophyta; Spermatophyta; Magnoliophyta; Liliopsida; commelinids; Poales; Poaceae; PACMAD clade; Panicoideae; Andropogoneae; Sorghum
ZmPGK1 Chl	Zea mays	GRMZM2G089136_P01	480	Plants	Eukaryota; Viridiplantae; Streptophyta; Streptophytina; Embryophyta; Tracheophyta; Euphyllophyta; Spermatophyta; Magnoliophyta; Liliopsida; commelinids; Poales; Poaceae; PACMAD clade; Panicoideae; Andropogoneae; Zea
ZmPGK2 Chl	Zea mays	GRMZM2G083016_P01	477	Plants	Eukaryota; Viridiplantae; Streptophyta; Streptophytina; Embryophyta; Tracheophyta; Euphyllophyta; Spermatophyta; Magnoliophyta; Liliopsida; commelinids; Poales; Poaceae; PACMAD clade; Panicoideae; Andropogoneae; Zea
ZmPGK3 Cyt	Zea mays	GRMZM2G382914_P01	402	Plants	Eukaryota; Viridiplantae; Streptophyta; Streptophytina; Embryophyta; Tracheophyta; Euphyllophyta; Spermatophyta; Magnoliophyta; Liliopsida; commelinids; Poales; Poaceae; PACMAD clade; Panicoideae; Andropogoneae; Zea
ZmPGK4 Chl	Zea mays	GRMZM2G047028_01	371	Plants	Eukaryota; Viridiplantae; Streptophyta; Streptophytina; Embryophyta; Tracheophyta; Euphyllophyta; Spermatophyta; Magnoliophyta; Liliopsida; commelinids; Poales; Poaceae; PACMAD clade; Panicoideae; Andropogoneae; Zea
ZmPGK5 Nuc	Zea mays	GRMZM2G003724_P01	509	Plants	Eukaryota; Viridiplantae; Streptophyta; Streptophytina; Embryophyta; Tracheophyta; Euphyllophyta; Spermatophyta; Magnoliophyta; Liliopsida; commelinids; Poales; Poaceae; PACMAD clade; Panicoideae; Andropogoneae; Zea
CHLRE Chl	Chlamydomonas reinhardtii	P41758	461	Algae	Eukaryota[1290]; Viridiplantae[359]; Chlorophyta[20]; Chlorophyceae[8]; Chlamydomonadales[6]; Chlamydomonadaceae[2]; Chlamydomonas[2]; Chlamydomonas reinhardtii[1]
CHLRE Cyt	Chlamydomonas reinhardtii	A8JFT4	465	Algae	Eukaryota[1290]; Viridiplantae[359]; Chlorophyta[20]; Chlorophyceae[8]; Chlamydomonadales[6]; Chlamydomonadaceae[2]; Chlamydomonas[2]; Chlamydomonas reinhardtii[1]
HELAN Cyt	Helianthus annuus	ABI18157.1	401	Plants	Eukaryota[1290]; Viridiplantae[359]; Streptophyta[339]; Embryophyta[334]; Tracheophyta[327]; Spermatophyta[320]; Magnoliophyta[297]; eudicotyledons[232]; core eudicotyledons[222]; asterids[71]; campanulids[21]; Asterales[13]; Asteraceae[13]; Asteroideae[8]; Heliantheae alliance[6]; Heliantheae[4]; Helianthus[1]; Helianthus annuus[1]
NICTA Chl	Nicotiana tabacum	CAA88841.1	481	Plants	Eukaryota[1290]; Viridiplantae[359]; Streptophyta[339]; Embryophyta[334]; Tracheophyta[327]; Spermatophyta[320]; Magnoliophyta[297]; eudicotyledons[232]; core eudicotyledons[222]; asterids[71]; lamiids[41]; Solanales[18]; Solanaceae[17]; Nicotianoideae[3]; Nicotianeae[3]; Nicotiana[3]; Nicotiana tabacum[1]
NICTA Cyt	Nicotiana tabacum	CAA88840.1	401	Plants	Eukaryota[1290]; Viridiplantae[359]; Streptophyta[339]; Embryophyta[334]; Tracheophyta[327]; Spermatophyta[320]; Magnoliophyta[297]; eudicotyledons[232]; core eudicotyledons[222]; asterids[71]; lamiids[41]; Solanales[18]; Solanaceae[17]; Nicotianoideae[3]; Nicotianeae[3]; Nicotiana[3]; Nicotiana tabacum[1]
ORYSA JG Chl1	Oryza sativa Japonica Group	AAT07576.1	310	Plants	Eukaryota[1290]; Viridiplantae[359]; Streptophyta[339]; Embryophyta[334]; Tracheophyta[327]; Spermatophyta[320]; Magnoliophyta[297]; Liliopsida[62]; Poales[45]; Poaceae[45]; BEP clade[32]; Ehrhartoideae[17]; Oryzeae[17]; Oryza[17]; Oryza sativa[1]
ORYSA JG Chl2	Oryza sativa Japonica Group	EEE55536.1	429	Plants	Eukaryota[1290]; Viridiplantae[359]; Streptophyta[339]; Embryophyta[334]; Tracheophyta[327]; Spermatophyta[320]; Magnoliophyta[297]; Liliopsida[62]; Poales[45]; Poaceae[45]; BEP clade[32]; Ehrhartoideae[17]; Oryzeae[17]; Oryza[17]; Oryza sativa[1]
ORYSA JG Chl3	Oryza sativa Japonica Group	NP_001172606.1	385	Plants	Eukaryota[1290]; Viridiplantae[359]; Streptophyta[339]; Embryophyta[334]; Tracheophyta[327]; Spermatophyta[320]; Magnoliophyta[297]; Liliopsida[62]; Poales[45]; Poaceae[45]; BEP clade[32]; Ehrhartoideae[17]; Oryzeae[17]; Oryza[17]; Oryza sativa[1]
ORYSA JG Cyt	Oryza sativa Japonica Group	ABL74575.1	402	Plants	Eukaryota[1290]; Viridiplantae[359]; Streptophyta[339]; Embryophyta[334]; Tracheophyta[327]; Spermatophyta[320]; Magnoliophyta[297]; Liliopsida[62]; Poales[45]; Poaceae[45]; BEP clade[32]; Ehrhartoideae[17]; Oryzeae[17]; Oryza[17]; Oryza sativa[1]
ORYSA JG Cyt2	Oryza sativa Japonica Group	NP_001058317.1	401	Plants	Eukaryota[1290]; Viridiplantae[359]; Streptophyta[339]; Embryophyta[334]; Tracheophyta[327]; Spermatophyta[320]; Magnoliophyta[297]; Liliopsida[62]; Poales[45]; Poaceae[45]; BEP clade[32]; Ehrhartoideae[17]; Oryzeae[17]; Oryza[17]; Oryza sativa[1]
ORYSA JG Nuc	Oryza sativa Japonica Group	ABB47707.1	673	Plants	Eukaryota[1290]; Viridiplantae[359]; Streptophyta[339]; Embryophyta[334]; Tracheophyta[327]; Spermatophyta[320]; Magnoliophyta[297]; Liliopsida[62]; Poales[45]; Poaceae[45]; BEP clade[32]; Ehrhartoideae[17]; Oryzeae[17]; Oryza[17]; Oryza sativa[1]
ORYSA JG Nuc2	Oryza sativa Japonica Group	EEE51029.1	1032	Plants	Eukaryota[1290]; Viridiplantae[359]; Streptophyta[339]; Embryophyta[334]; Tracheophyta[327]; Spermatophyta[320]; Magnoliophyta[297]; Liliopsida[62]; Poales[45]; Poaceae[45]; BEP clade[32]; Ehrhartoideae[17]; Oryzeae[17]; Oryza[17]; Oryza sativa[1]
MUSAC Chl	Musa acuminata	ABF70168.1	479	Plants	Eukaryota[1290]; Viridiplantae[359]; Streptophyta[339]; Embryophyta[334]; Tracheophyta[327]; Spermatophyta[320]; Magnoliophyta[297]; Liliopsida[62]; Zingiberales[1]; Musaceae[1]; Musa[1]; Musa acuminata[1]
MUSAC Cyt	Musa acuminata	ABF69999.1	401	Plants	Eukaryota[1290]; Viridiplantae[359]; Streptophyta[339]; Embryophyta[334]; Tracheophyta[327]; Spermatophyta[320]; Magnoliophyta[297]; Liliopsida[62]; Zingiberales[1]; Musaceae[1]; Musa[1]; Musa acuminata[1]
DROME	Drosophila melanogaster	AAF51218.1	415	Animal	Eukaryota[1290]; Metazoa[513]; Arthropoda[198]; Hexapoda[165]; Insecta[164]; Pterygota[164]; Neoptera[162]; Endopterygota[143]; Diptera[74]; Brachycera[41]; Muscomorpha[41]; Ephydroidea[31]; Drosophilidae[31]; Drosophila[31]; Sophophora[20]; melanogaster group[15]; melanogaster subgroup[6]; Drosophila melanogaster[1]
GALGA	Gallus gallus	NP_990316.1	417	Animal	Eukaryota[1290]; Metazoa[513]; Chordata[207]; Craniata[202]; Vertebrata[201]; Euteleostomi[196]; Archosauria[22]; Dinosauria[22]; Saurischia[22]; Theropoda[22]; Coelurosauria[22]; Aves[22]; Neognathae[20]; Galliformes[6]; Phasianidae[5]; Phasianinae[4]; Gallus[1]; Gallus gallus[1]
MUSMU PGK1	Mus musculus	NP_032854.2	417	Animal	Eukaryota[1290]; Metazoa[513]; Chordata[207]; Craniata[202]; Vertebrata[201]; Euteleostomi[196]; Mammalia[100]; Eutheria[96]; Euarchontoglires[50]; Glires[23]; Rodentia[21]; Sciurognathi[17]; Muroidea[13]; Muridae[4]; Murinae[4]; Mus[2]; Mus[2]; Mus musculus[1]
MUSMU PGK2	Mus musculus	NP_112467.2	417	Animal	Eukaryota[1290]; Metazoa[513]; Chordata[207]; Craniata[202]; Vertebrata[201]; Euteleostomi[196]; Mammalia[100]; Eutheria[96]; Euarchontoglires[50]; Glires[23]; Rodentia[21]; Sciurognathi[17]; Muroidea[13]; Muridae[4]; Murinae[4]; Mus[2]; Mus[2]; Mus musculus[1]
